# Supplementary material for: Alcohol Abuse Associated with Accumulated Periods of Precarious Employment: A Four-Year Follow-Up Study of a Young Population in Korea
Source: Int J Environ Res Public Health. 2022 Jun 16;19(12):7380. doi: 10.3390/ijerph19127380 (PMC9223578; doi:10.3390/ijerph19127380)
Supplement: Supplementary file 1 [file ijerph-19-07380-s001.zip]

Archive with 1 entries (1 files):
- ijerph-1724544-supplementary.pdf
